# Supplementary material for: Prognostic Value of the Neutrophil-to-Lymphocyte Ratio before and after Radiotherapy for Anaplastic Thyroid Carcinoma
Source: Cancers (Basel). 2021 Apr 15;13(8):1913. doi: 10.3390/cancers13081913 (PMC8071431; doi:10.3390/cancers13081913)
Supplement: Supplementary file 1 [file cancers-13-01913-s001.zip]

Archive with 1 entries (1 files):
- cancers-1151525-supplementary.pdf
